# Supplementary material for: High water use efficiency due to maintenance of photosynthetic capacity in sorghum under water stress
Source: J Exp Bot. 2024 Oct 8;75(21):6778–95. doi: 10.1093/jxb/erae418 (PMC11565205; doi:10.1093/jxb/erae418)
Supplement: erae418_suppl_Supplementary_Tables_S1 [file erae418_suppl_supplementary_tables_s1.xlsx]

## Sheet: Table S1a - WW
	Exotic Parent and Genotype Progeny		An	gs	iWUE	ΔiWUEpc	ΔiWUEgs	Ci	ΦPSII	Ψpre-dawn	Ψmidday	Kplant	Kleaf	LW	LL	LT	TBiom	PS	SPAD
	RTx7000		32.36 (6.98)	0.27 (0.07)	126.6 (15.74)	-5.41 (13.12)	-2.66 (7.44)	135.11 (21.78)	0.37 (0.05)	-0.08 (-0.08)	-0.84 (-0.84)	8.2 (8.2)	13.37 (13.37)	3.6 (0.54)	64.17 (7.83)	0.5 (0.12)	20.9 (3.37)	6.18 (4.49)	41.72 (1.88)
		R020038-1	31.26 (7.63)	0.28 (0.11)	133.23 (17.69)	-1.8 (8.47)	0.38 (11.38)	96.43 (7.68)	0.44 (0.08)	-0.33 (-0.33)	-0.75 (-0.75)	9.05 (9.05)	11.89 (11.89)	4.4 (0.37)	74.75 (0.88)	0.48 (0.03)	19.02 (0.83)	2.4 (0.35)	44.85 (2.99)
		R020040-1	25.39 (1.85)	0.19 (0.01)	133.77 (5.8)	-5.84 (5.81)	4.95 (1.89)	129.81 (12.71)	0.5 (0.05)	-0.14 (-0.14)	-0.86 (-0.86)	5.73 (5.73)	6.94 (6.94)	4.93 (0.53)	68 (6.01)	1.09 (0.38)	21.56 (2.78)	2.88 (1.4)	38.18 (3.43)
		R020043-1	27.04 (5.9)	0.18 (0.04)	146.29 (2.9)	4.1 (8.03)	7.53 (5.74)	97.12 (7.84)	0.45 (0.02)	-0.11 (-0.11)	-1.07 (-1.07)	4.16 (4.16)	5.93 (5.93)	4.58 (0.79)	52.25 (8.34)	0.54 (0.22)	14.06 (1.88)	3.83 (2.05)	51.19 (5.86)
		R020045-1	33.55 (2.76)	0.22 (0.04)	156.53 (10.29)	20.66 (6.33)	1.2 (3.96)	84.26 (11.76)	0.46 (0)	-0.1 (-0.1)	-0.87 (-0.87)	3.31 (3.31)	6.08 (6.08)	5.35 (0.67)	53.9 (1.91)	0.41 (0.12)	22.36 (3.22)	6.82 (0.6)	48.76 (5.47)
		R020046-1	23.55 (6.2)	0.18 (0.05)	130.2 (0.47)	-13.91 (8.31)	9.45 (8.02)	138.6 (10.59)	0.39 (0.03)	-0.5 (-0.5)	-0.93 (-0.93)	18.18 (18.18)	10.02 (10.02)	3.07 (0.43)	42.5 (5.21)	0.75 (0.08)	8.05 (2.06)	5.6 (4.26)	35.84 (1.06)
		R020047-1	33.94 (5.87)	0.32 (0.05)	105.41 (1.67)	-19.28 (5.48)	-9.96 (3.8)	161.58 (9.5)	0.41 (0)	-0.12 (-0.12)	-0.89 (-0.89)	5.87 (5.87)	7.99 (7.99)	4.17 (0.79)	58.33 (5.21)	0.53 (0.19)	10.71 (1.23)	3.97 (2.09)	41.89 (3.24)
		R020102-1	27.52 (3.78)	0.2 (0.03)	137.76 (0.46)	-0.75 (3.01)	3.85 (3.47)	122.27 (4.77)	0.46 (0.05)	-0.1 (-0.1)	-1.01 (-1.01)	3.94 (3.94)	7.34 (7.34)	3.93 (0.58)	57 (7.21)	0.63 (0.14)	12.87 (2.51)	4.9 (0.18)	37.61 (4.39)
		R020009-1							0.29 (0.01)	-0.12 (-0.12)	-0.78 (-0.78)			3.9 (0)	57 (0)	0.26 (0.02)	7.28 (0)	0.86 (0)	32.07 (5.22)
		R020016-1	25.39 (3.01)	0.2 (0.02)	126.17 (8.24)	-12.05 (9.5)	3.55 (2.46)	142.27 (13.8)	0.37 (0.04)	-0.11 (-0.11)	-0.86 (-0.86)	6.79 (6.79)	11.94 (11.94)	3.17 (0.28)	47.5 (8.69)	0.41 (0.06)	8.85 (1.4)	1.22 (0.54)	39.26 (2.23)
		R020017-1	17.78 (6.12)	0.15 (0.06)	121.13 (4.81)	-31.59 (9.37)	18.06 (11.55)	159.23 (8.57)	0.37 (0.05)	-0.25 (-0.25)	-0.69 (-0.69)	4.56 (4.56)	6.95 (6.95)	2.63 (0.28)	30.03 (3.77)	0.41 (0.11)	3.57 (0.52)	1.1 (0.48)	36.98 (3.33)
		R020018-1	29.14 (2.29)	0.24 (0.03)	131.43 (22.48)	-2.24 (19.16)	-0.98 (3.32)	133.14 (35.73)	0.33 (0.08)	-0.15 (-0.15)	-0.77 (-0.77)	4.22 (4.22)	7.65 (7.65)	4.95 (0.04)	77.75 (1.24)	0.77 (0.25)	28.12 (1.25)	10.6 (2.45)	34.49 (9.04)
		R020022-1	25.04 (9.8)	0.27 (0.11)	92.89 (0.16)	-41.58 (10.56)	-0.18 (10.72)	195.41 (12.59)	0.33 (0.04)	-0.1 (-0.1)	-0.86 (-0.86)	3.95 (3.95)	5.77 (5.77)	4.1 (0.64)	60.25 (5.13)	0.46 (0.11)	10.12 (0.8)	1.94 (1.34)	36.54 (3.89)
		R020034-1	20.6 (5.59)	0.14 (0.03)	149.67 (5)	-1.63 (10.93)	16.64 (5.93)	113.37 (13.22)	0.48 (0)	-0.08 (-0.08)	-0.89 (-0.89)	2.38 (2.38)	5.17 (5.17)	3.4 (0.46)	49.9 (10.38)	0.35 (0)	11.62 (1.57)	2.88 (1.32)	44.92 (0)
	SC103-14E		23.5 (2.76)	0.2 (0.04)	125.19 (12.01)	-14.8 (6.15)	5.32 (6.42)	148.37 (16.74)	0.37 (0.03)	-0.08 (-0.08)	-0.98 (-0.98)	4.26 (4.26)	6.71 (6.71)	4.43 (0.29)	66.1 (1.97)	0.28 (0.03)	17.6 (2.73)	3.39 (1.11)	38.2 (1.02)
		R021232-1	34.53 (4.45)	0.27 (0.05)	129.63 (7.03)	-0.48 (3.71)	-4.55 (5.51)	126.02 (6.28)	0.43 (0.02)	-0.22 (-0.22)	-0.89 (-0.89)	8.53 (8.53)	11.21 (11.21)	3.97 (0.32)	47.5 (4.95)	0.56 (0.1)	9.81 (1.33)	1.39 (0.72)	38.29 (3.57)
		R021235-1	30.56 (1.67)	0.22 (0.02)	140.67 (6.1)	5.14 (3.81)	0.87 (2.75)	105.6 (7.2)	0.41 (0.01)	-0.1 (-0.1)	-0.82 (-0.82)	5.63 (5.63)	10.26 (10.26)	4.65 (0.27)	66.88 (2.35)	0.47 (0.13)	14.12 (1)	4.27 (0.61)	48.96 (3.14)
		R021253-1	30.97 (2.94)	0.24 (0.03)	133.29 (9.25)	-0.35 (7.18)	-1.02 (3.52)	120.28 (16.27)	0.46 (0.06)	-0.07 (-0.07)	-0.97 (-0.97)	5.43 (5.43)	8.87 (8.87)	5.08 (0.48)	77.13 (2.26)	0.82 (0.32)	19.23 (1.85)	9.13 (5.36)	41.08 (4.32)
		R021254-1	32.49 (0.77)	0.21 (0.01)	153.13 (5.14)	17.01 (3.58)	1.47 (1.64)	87.14 (6.14)	0.47 (0.04)	-0.1 (-0.1)	-1.03 (-1.03)	3.47 (3.47)	5.13 (5.13)	5.33 (0.27)	62 (3.86)	0.46 (0.15)	18.74 (1.93)	0 (2.77)	57.72 (3.46)
		R021281-1	23.99 (7.19)	0.18 (0.07)	141.96 (10.72)	-6.3 (7.03)	13.6 (13.38)	110.75 (12.14)	0.35 (0.05)	-0.12 (-0.12)	-1.01 (-1.01)	3.47 (3.47)	5.43 (5.43)	3.47 (0.5)	55 (10.62)	0.46 (0.1)	10.26 (1.77)	5.39 (2.98)	33.24 (1.37)
		R021287-1	30.96 (3.99)	0.24 (0.04)	133.38 (9.39)	-0.82 (4.86)	-0.47 (5.62)	120.91 (11.96)	0.43 (0.02)	-0.1 (-0.1)	-1.01 (-1.01)	4.81 (4.81)	7.63 (7.63)	3.5 (0.16)	55.5 (2.86)	0.58 (0.14)	11.03 (1.14)	8.06 (5.35)	44.91 (5.51)
		R021205-1	28.3 (7.16)	0.2 (0.05)	146.36 (3.34)	3.76 (7.11)	7.93 (9.67)	108.35 (6.79)	0.47 (0.04)	-0.1 (-0.1)	-0.95 (-0.95)	5.61 (5.61)	8.78 (8.78)	3.63 (0.6)	50.5 (9.33)	0.43 (0.12)	9.36 (1.42)	3.96 (2.83)	45.26 (9.17)
		R021206-1	31.68 (3.65)	0.24 (0.03)	132.2 (4.57)	-0.87 (5.16)	-1.59 (3.41)	122.7 (8.54)	0.42 (0.02)	-0.06 (-0.06)	-0.86 (-0.86)	10.01 (10.01)	15.21 (15.21)	5.43 (0.5)	80.83 (2.41)	0.65 (0.11)	21.38 (2.18)	10.8 (4.16)	41.15 (5.89)
		R021208-1	25.23 (1.37)	0.16 (0)	157.69 (7)	13.17 (7)	9.86 (0)	93.06 (8.15)	0.5 (0.04)	-0.08 (-0.08)	-0.98 (-0.98)	4.56 (4.56)	7.49 (7.49)	4.8 (0.16)	66.87 (1.98)	1.16 (0.34)	15.85 (1.49)	3.47 (0.18)	41.23 (1.31)
		R021209-1	25.55 (5.48)	0.17 (0.05)	161.34 (9.56)	15.24 (2.43)	11.44 (7.13)	83.09 (10.75)	0.43 (0.02)	-0.13 (-0.13)	-1.03 (-1.03)	3.2 (3.2)	5.3 (5.3)	5.07 (0.96)	75.5 (6.33)	0.44 (0.07)	22.61 (3.81)	4.79 (2.98)	47.24 (4.59)
		R021210-1	26.07 (3.41)	0.19 (0.04)	143.83 (10.49)	2.55 (4.86)	6.62 (5.87)	115.78 (11.87)	0.5 (0.02)	-0.17 (-0.17)	-1.08 (-1.08)	3.41 (3.41)	5.78 (5.78)	5.63 (0.6)	77.83 (3.74)	0.67 (0.09)	26.76 (2.57)	14.7 (3.39)	49.98 (6.72)
		R021213-1	33.32 (2.62)	0.23 (0.03)	149.03 (6.1)	14.24 (2.98)	0.13 (3.4)	95.96 (5.52)	0.42 (0.02)	-0.05 (-0.05)	-1.02 (-1.02)	4.23 (4.23)	7.56 (7.56)	4.87 (0.11)	67.37 (6.08)	0.43 (0.07)	21 (0.55)	8.44 (2.19)	47.51 (3.13)
		R021216-1	30.63 (0.56)	0.24 (0.04)	133.22 (14.85)	0.24 (11.39)	-1.68 (3.56)	118.7 (21.13)	0.5 (0.04)	-0.14 (-0.14)	-0.87 (-0.87)	7.13 (7.13)	9.44 (9.44)	5.63 (0.74)	65.93 (1.9)	0.71 (0.28)	23.28 (1.17)	6.21 (2.79)	46.56 (5.44)
		R021220	32.09 (1.43)	0.25 (0.02)	130.23 (7.08)	-1.43 (5.17)	-3.01 (2.37)	126.7 (12.26)	0.41 (0.07)	-0.13 (-0.13)	-1 (-1)	5.39 (5.39)	8.03 (8.03)	4.25 (0.37)	58.9 (6.87)	0.52 (0.2)	13.36 (1.16)	1.81 (0.67)	41.06 (4.92)
	SC35-14E		32.73 (4.07)	0.24 (0.06)	150.06 (17.21)	14.86 (10.73)	0.54 (6.48)	93.98 (19.15)	0.35 (0.01)	-0.17 (-0.17)	-0.91 (-0.91)	5.83 (5.83)	7.08 (7.08)	4.1 (1.2)	79.5 (6.72)	0.6 (0.24)	23.32 (7.07)	2.88 (0)	34.26 (2.89)
	QL12		30.51 (3.59)	0.22 (0.04)	145.88 (10.97)	8.91 (6.4)	2.31 (5.66)	98.95 (14.71)	0.46 (0.03)	-0.11 (-0.11)	-1.06 (-1.06)	3.45 (3.45)	6.07 (6.07)	4.4 (0.29)	69.33 (1.78)	0.83 (0.22)	16.71 (2.14)	9.71 (2.52)	55.34 (3.96)
		R04044-106-1	31.85 (3.67)	0.32 (0.1)	124.12 (18.47)	5.17 (4.67)	4.09 (3.46)	135.02 (25.76)	0.53 (0.01)	-0.05 (-0.05)	-0.99 (-0.99)	5.03 (5.03)	8.87 (8.87)	5.03 (0.34)	62.78 (3.38)	0.75 (0.32)	23.45 (2.34)	7.84 (3.8)	43.2 (1.11)
		R04044-132	32.86 (2.9)	0.22 (0.04)	163.41 (17.49)	25.88 (11.57)	2.88 (5.94)	72.92 (21.94)	0.41 (0.05)	-0.13 (-0.13)	-1.37 (-1.37)	2.19 (2.19)	2.8 (2.8)	5.9 (0.53)	64.17 (5.71)	0.52 (0.21)	11.33 (2.46)	4.36 (1.47)	51.34 (2.56)
		R04044-136	36.41 (3.29)	0.34 (0.05)	111.62 (10.04)	-11.76 (6.99)	-11.28 (4.37)	150.99 (15.29)	0.48 (0.04)	-0.09 (-0.09)	-0.78 (-0.78)	9.06 (9.06)	13.75 (13.75)	3.93 (0.27)	87.17 (2.24)	0.97 (0.37)	16.64 (1.73)	2.13 (0.83)	36.87 (1.88)
		R04044-18-1	35.61 (1.6)	0.29 (0.02)	122.8 (9.13)	-3.92 (7.63)	-7.94 (1.88)	129.45 (17.93)	0.47 (0.03)	-0.14 (-0.14)	-0.98 (-0.98)	4.76 (4.76)	6.8 (6.8)	5.5 (0.33)	75.17 (3.18)	0.88 (0.22)	18.65 (1.38)	3.19 (0.83)	51.65 (4.67)
		R04044-20-1	30.96 (1.75)	0.24 (0.01)	130.53 (3.14)	-2.43 (3.85)	-1.7 (0.79)	115.4 (10.17)	0.43 (0.04)	-0.06 (-0.06)	-0.92 (-0.92)	4.88 (4.88)	6.91 (6.91)	4.75 (0.34)	65.78 (1.98)	0.73 (0.29)	23.29 (1.44)	4.59 (2.54)	44.35 (0.85)
		R04044-26-1	22.88 (0)	0.15 (0)	152.53 (0)	6.1 (0)	11.77 (0)	102.67 (0)	0.41 (0.03)	-0.12 (-0.12)	-1.27 (-1.27)	1.85 (1.85)	3.69 (3.69)	5.25 (0.18)	76 (9.19)	0.25 (0.04)	17.52 (1.07)	4.69 (2.35)	36.71 (2.82)
		R04044-31-1	38 (0.64)	0.29 (0.02)	134.98 (7.75)	7.35 (5.64)	-7.03 (2.11)	106.79 (12.43)	0.43 (0.01)	-0.1 (-0.1)	-0.98 (-0.98)	3.06 (3.06)	4.22 (4.22)	5.4 (0.26)	80.67 (1.96)	0.48 (0.13)	8.94 (0.93)	1.98 (0)	59.55 (2.97)
		R04044-33-1	29.79 (3.71)	0.25 (0.04)	123.28 (11.44)	-9.29 (7.93)	-2.09 (5.15)	143.63 (15.64)	0.47 (0.06)	-0.19 (-0.19)	-0.96 (-0.96)	6.75 (6.75)	11.76 (11.76)	4.73 (0.63)	67.33 (4.25)	0.66 (0.24)	16.51 (2.74)	0 (0)	45.94 (3.11)
		R04044-37-1	20.51 (5.2)	0.14 (0.03)	138.35 (8.38)	-11.65 (14.92)	15.34 (6.77)	127.81 (22.01)	0.45 (0.05)	-0.12 (-0.12)	-0.82 (-0.82)	4.05 (4.05)	10.41 (10.41)	4.67 (0.84)	69.33 (4.77)	0.37 (0.09)	12.85 (1.52)	2.89 (1.67)	37.2 (7.7)
		R04044-38-1	33.59 (3.63)	0.29 (0.03)	117.29 (1.97)	-10.51 (2.78)	-6.86 (3.69)	139.44 (1.91)	0.4 (0.02)	-0.15 (-0.15)	-1.12 (-1.12)	5.24 (5.24)	6.82 (6.82)	3.83 (0.69)	62.67 (5.54)	0.55 (0.09)	18.77 (1.42)	5.36 (2.06)	46.69 (6.29)
		R04044-47-1	32.36 (4.29)	0.23 (0.05)	149.79 (14.14)	13.49 (7.31)	1.65 (6.93)	93.35 (14.82)	0.45 (0.05)	-0.15 (-0.15)	-1.02 (-1.02)	4 (4)	5.3 (5.3)	5.07 (0.23)	53.8 (1.79)	0.99 (0.22)	22.19 (1.78)	9.02 (2.19)	54.8 (5.48)
		R04044-49	31.1 (1.43)	0.22 (0.01)	143.4 (12.84)	8.2 (11.28)	0.54 (1.56)	107.72 (21.76)	0.43 (0.02)	-0.15 (-0.15)	-1 (-1)	3.72 (3.72)	4.75 (4.75)	5.1 (0.36)	69.5 (2.78)	0.67 (0.13)	20.2 (0.53)	11.87 (3.5)	50.36 (2.82)
		R04044-59-1	28.17 (8.56)	0.25 (0.09)	121.38 (7.24)	-14.98 (2.39)	1.7 (9.63)	136.74 (6.39)	0.47 (0.02)	-0.11 (-0.11)	-1.09 (-1.09)	5.94 (5.94)	8.05 (8.05)	4.8 (0.68)	54.5 (3.52)	0.95 (0.36)	19.64 (4.84)	10.41 (6.99)	58.03 (6.24)
		R04044-60-1	30.32 (1.09)	0.25 (0.02)	122.51 (12.25)	-8.65 (10.05)	-3.51 (2.24)	141.22 (22.08)	0.51 (0.02)	-0.08 (-0.08)	-0.84 (-0.84)	6.67 (6.67)	9.87 (9.87)	5.7 (0.25)	62.03 (4.01)	0.83 (0.2)	24.66 (1.28)	10.03 (1.93)	41.09 (1.69)
		R04044-66-1	30.48 (2.13)	0.26 (0.02)	119.81 (4.58)	-11.12 (2.94)	-3.73 (2.94)	144.57 (6.52)	0.42 (0.05)	-0.07 (-0.07)	-0.98 (-0.98)	4.64 (4.64)	6.61 (6.61)	5.47 (0.6)	73.17 (1.3)	0.34 (0.07)	23.98 (3.65)	10.07 (5.5)	42.05 (1.86)
		R04044-76-1	23.02 (3.11)	0.17 (0.04)	137.88 (9.06)	-5.94 (4.51)	9.16 (5.59)	127.91 (8.84)	0.33 (0.01)	-0.08 (-0.08)	-0.91 (-0.91)	4.64 (4.64)	7.35 (7.35)	5.07 (0.6)	75.7 (1.58)	0.4 (0.04)	25.48 (3.05)	4.62 (2.66)	36.64 (2.34)
		R04044-88-1	23.58 (3.19)	0.17 (0.02)	142.38 (6.38)	-1.94 (6.64)	9.66 (4.63)	120.79 (12.68)	0.48 (0.06)	-0.06 (-0.06)	-0.98 (-0.98)	2.59 (2.59)	5.56 (5.56)	4.13 (0.52)	59 (2.87)	0.61 (0.14)	14.15 (2.45)	8.54 (5.55)	45.06 (2.83)
		R04044-11	25.89 (5.73)	0.2 (0.05)	141.9 (12.82)	-1.32 (4.4)	8.56 (10.66)	119.45 (13.67)	0.5 (0.05)	-0.05 (-0.05)	-0.9 (-0.9)	4.49 (4.49)	7.14 (7.14)	4.33 (0.39)	55.5 (4.03)	0.61 (0.14)	9.14 (0.98)	3.51 (1.79)	46.2 (2.46)
		R04044-124	30.48 (7.08)	0.24 (0.07)	136.95 (13.37)	-0.19 (2.82)	2.48 (10.59)	118.63 (10.39)	0.53 (0.04)	-0.17 (-0.17)	-1 (-1)	4.12 (4.12)	8 (8)	5.73 (1.55)	72 (6.33)	1.23 (0.24)	25.53 (5.05)	7.29 (4.93)	42.42 (4.65)
		R04044-130-1	25.56 (3.56)	0.18 (0.01)	144.63 (9.45)	2.66 (10.92)	7.31 (1.47)	114.33 (19.57)	0.43 (0.03)	-0.09 (-0.09)	-0.88 (-0.88)	5.28 (5.28)	9.95 (9.95)	4.73 (0.73)	77.83 (3.34)	0.76 (0.07)	24.04 (2.7)	9.69 (4.5)	52.23 (6.32)
	Ai4		33.68 (1.35)	0.27 (0.01)	125.94 (9.48)	-3.15 (8.21)	-5.57 (1.27)	132.52 (17.52)	0.36 (0.08)	-0.17 (-0.17)	-1.21 (-1.21)	3.69 (3.69)	5.7 (5.7)	6.1 (0.24)	49.57 (5.31)	0.36 (0.1)	18.59 (1.42)	9.97 (3.9)	34.48 (0.83)
		R04047-100-1	33.6 (1.13)	0.27 (0)	124.41 (2.9)	-4.61 (3.09)	-5.64 (0.52)	133.22 (5.17)	0.37 (0.03)	-0.16 (-0.16)	-0.98 (-0.98)	8.13 (8.13)	11.21 (11.21)	4.87 (0.88)	59.5 (2.86)	0.52 (0.18)	10.7 (1.62)	5.26 (0.21)	47.4 (1.43)
		R04047-53	35.31 (1.99)	0.25 (0.01)	141.02 (3.23)	9.7 (3.92)	-3.35 (0.68)	102.13 (7.6)	0.39 (0.08)	-0.12 (-0.12)	-1.25 (-1.25)	2.41 (2.41)	6.26 (6.26)	5.1 (0.64)	53.25 (1.24)	0.47 (0.04)	25 (5.4)	9.99 (5.11)	43.35 (8.13)
		R04047-101-1	33.09 (1.67)	0.26 (0.01)	127.64 (7.44)	-2.45 (5.42)	-4.57 (2.29)	125.55 (14.8)	0.45 (0.02)	-0.12 (-0.12)	-1 (-1)	7.01 (7.01)	12.53 (12.53)	3.63 (0.54)	47.38 (5.32)	0.6 (0.08)	7.45 (1.16)	5.06 (0.5)	49.19 (3.01)
		R04047-11-1	21.25 (3.71)	0.12 (0.05)	148.91 (4.89)	5.34 (0.79)	8.9 (4.1)	116.56 (13.45)	0.42 (0.04)	-0.12 (-0.12)	-0.93 (-0.93)	2.97 (2.97)	4.65 (4.65)	3.5 (0.57)	53 (14.85)	1.16 (0.13)	20.02 (5.76)	3.95 (2.92)	32.92 (3.75)
		R04047-116-1	23.34 (5.71)	0.25 (0.05)	91.76 (4.79)	-42.19 (11.64)	-0.71 (7.01)	202.78 (17.73)	0.45 (0.06)	-0.19 (-0.19)	-1.14 (-1.14)	3.56 (3.56)	4.68 (4.68)	4.7 (0.46)	59.67 (6.74)	0.55 (0.06)	15.74 (2.01)	1.91 (0.19)	37.22 (1.25)
		R04047-14-1	22.49 (2.45)	0.15 (0.02)	150.09 (0.93)	3.11 (2.88)	12.32 (3.27)	111.43 (2.49)	0.43 (0.06)	-0.29 (-0.29)	-0.94 (-0.94)	6.99 (6.99)	12.82 (12.82)	5.17 (0.78)	62.83 (9.74)	0.38 (0.09)	25.99 (4.77)	4.54 (2.57)	39.83 (4.06)
		R04047-19-1	27.8 (1.84)	0.21 (0.02)	133.69 (5.8)	-3.17 (4.17)	2.2 (2.77)	130.31 (9.79)	0.46 (0.05)	-0.09 (-0.09)	-1.04 (-1.04)	4.01 (4.01)	8.25 (8.25)	3.73 (0.32)	49.33 (1.3)	0.6 (0.17)	8.83 (1.15)	5.87 (2.35)	43.76 (2.04)
		R04047-20	26.31 (4.09)	0.22 (0.04)	123.57 (2.7)	-13.19 (1.77)	2.1 (4.48)	144.51 (1.08)	0.37 (0.07)	-0.24 (-0.24)	-1.05 (-1.05)	8.2 (8.2)	18.27 (18.27)	3.5 (0.92)	47.5 (8.49)	0.38 (0.03)	8.44 (0.98)	0.94 (0.22)	35.45 (2.99)
		R04047-25-1	29.12 (4.31)	0.24 (0.06)	125.89 (10.06)	-8.32 (5.07)	-0.45 (6.27)	132.32 (8.34)	0.42 (0.02)	-0.1 (-0.1)	-1.08 (-1.08)	3.26 (3.26)	4.47 (4.47)	4.8 (0.07)	59.25 (3.71)	0.44 (0.09)	23.34 (1.27)	6.79 (3.8)	43.99 (3.61)
		R04047-26-1	32.36 (1.85)	0.26 (0.03)	128.51 (7.76)	-2.56 (4.47)	-3.59 (3.41)	128.98 (11.37)	0.44 (0.01)	-0.05 (-0.05)	-1.11 (-1.11)	4.23 (4.23)	8.15 (8.15)	3.97 (0.29)	61.2 (5.04)	0.33 (0.05)	16.69 (1.52)	2.78 (0.3)	47.68 (2.32)
	IS9710		26.64 (4.71)	0.19 (0.04)	144.24 (3.4)	2.52 (3.62)	7.06 (6.08)	117.16 (6.88)	0.41 (0.05)	-0.13 (-0.13)	-1.2 (-1.2)	2.06 (2.06)	3.51 (3.51)	4.93 (1.42)	59.17 (13.5)	0.52 (0.05)	31.38 (9.35)	3.6 (1.73)	38.66 (3.28)
		R05012-1	18.72 (2.71)	0.13 (0.03)	149.91 (13.75)	-3.11 (10.79)	18.36 (6.84)	107.2 (21.51)	0.41 (0.05)	-0.19 (-0.19)	-0.97 (-0.97)	3.69 (3.69)	4.24 (4.24)	4.6 (0.63)	84.78 (3.77)	0.58 (0.13)	20.29 (1.16)	10.68 (4.02)	34.95 (3.73)
		R05012-4	32.33 (2.06)	0.25 (0.05)	140.64 (16.85)	7.41 (11.2)	-1.43 (5.68)	107.92 (23.74)	0.45 (0.02)	-0.1 (-0.1)	-0.97 (-0.97)	7.89 (7.89)	14.2 (14.2)	5.7 (0.14)	57.75 (0.88)	0.43 (0.04)	22.22 (1.97)	1.57 (0)	51.77 (2.22)
		R05012-46	17.58 (0)	0.13 (0)	135.23 (0)	-15.44 (0)	16.01 (0)	144.85 (0)	0.3 (0.02)	-0.27 (-0.27)	-0.61 (-0.61)	10.71 (10.71)	11.05 (11.05)	4.8 (0.21)	77.1 (0.07)	0.7 (0.16)	38.74 (0.62)	5.44 (0.09)	31.07 (3.55)
		R05012-52	30.57 (0.51)	0.24 (0.01)	126.29 (4.82)	-5.86 (3.63)	-2.51 (1.31)	132.22 (8.4)	0.38 (0.01)	-0.12 (-0.12)	-1.09 (-1.09)	5 (5)	7.17 (7.17)	5.9 (0.22)	81.5 (1.59)	0.49 (0.03)	15.56 (2.08)	2.56 (0.33)	42.17 (1.48)
		R05012-53	32.74 (2.64)	0.29 (0.07)	125.89 (19.02)	-3.38 (11.8)	-5.39 (7.23)	131.36 (25.99)	0.43 (0.04)	-0.05 (-0.05)	-0.98 (-0.98)	5.38 (5.38)	8.7 (8.7)	5.7 (0.31)	68.07 (5.12)	0.61 (0.13)	9.16 (1.69)	6.14 (4.94)	39.44 (1.47)
		R05012-54	24.19 (4.24)	0.22 (0.06)	124.81 (20.38)	-14.22 (13.07)	4.37 (8.61)	151.29 (26.8)	0.45 (0.05)	-0.13 (-0.13)	-1.05 (-1.05)	4.87 (4.87)	8.74 (8.74)	3.3 (0.43)	48 (6.8)	0.48 (0.02)	10.43 (2.53)	4.48 (3.71)	39.59 (1.31)
		R05012-57	26.02 (8.24)	0.21 (0.07)	135.14 (11.21)	-11.32 (9.1)	11.8 (15.98)	123.5 (13.45)	0.48 (0.05)	-0.25 (-0.25)	-1.2 (-1.2)	4.38 (4.38)	6.11 (6.11)	3.53 (0.63)	50.67 (7.15)	0.32 (0.03)	23.09 (1.64)	9.02 (5.8)	46.88 (7.48)
		R05012-6	33.71 (1.44)	0.24 (0.01)	139.61 (4.62)	7.26 (3.81)	-2.3 (1.57)	105.62 (6.83)	0.41 (0.01)	-0.11 (-0.11)	-1.09 (-1.09)	2.9 (2.9)	4.6 (4.6)	6.2 (0.3)	78.13 (1.62)	0.29 (0.06)	16.03 (0.73)	2.05 (0.82)	51.58 (3.11)
		R05012-61	39.29 (0)	0.3 (0)	130.97 (0)	5.08 (0)	-8.78 (0)	114.88 (0)	0.46 (0.05)	-0.07 (-0.07)	-0.95 (-0.95)	6.99 (6.99)	10.48 (10.48)	5.33 (0.63)	69.6 (3.65)	0.47 (0.11)	23.48 (4.22)	9.81 (1.51)	45.68 (4.46)
		R05012-64	24.94 (5.74)	0.15 (0.04)	170.29 (8.65)	19.99 (2.07)	15.64 (10.13)	76.25 (5.62)	0.43 (0.01)	-0.1 (-0.1)	-1.12 (-1.12)	2.42 (2.42)	3.57 (3.57)	4.53 (0.75)	56.67 (8.68)	0.23 (0.02)	14.85 (2.31)	15.75 (6.94)	51.09 (5.33)
		R05012-65	30.15 (5.2)	0.23 (0.05)	135.91 (3.81)	0.2 (1.28)	1.04 (5.09)	112.09 (4.24)	0.38 (0.09)	-0.04 (-0.04)	-1.12 (-1.12)	3.89 (3.89)	6.06 (6.06)	3.95 (1.38)	53.25 (11.14)	0.67 (0.17)	24.85 (5.67)	4.55 (2.63)	43.12 (6.97)
		R05012-11	37.52 (4.71)	0.28 (0.04)	135.08 (2.97)	6.46 (0.76)	-6.03 (3.72)	139.64 (16.24)	0.31 (0.06)	-0.12 (-0.12)	-0.9 (-0.9)	2.4 (2.4)	4.96 (4.96)	4.95 (1.45)	64.5 (15.2)	0.37 (0.11)	31.14 (4.34)	4.9 (1.77)	38.18 (9.41)
		R05012-71	32.98 (4.23)	0.28 (0.03)	117.06 (3.08)	-11.34 (5.62)	-6.26 (3.02)	145.62 (12.08)	0.48 (0.06)	-0.19 (-0.19)	-1.28 (-1.28)	3.49 (3.49)	6.11 (6.11)	5.4 (0.57)	71.33 (3.67)	0.64 (0.27)	12.81 (1.93)	11.81 (5.2)	40.41 (2.63)
		R05012-72	26.42 (4.86)	0.18 (0.04)	150.86 (8.55)	7.3 (0.65)	8.89 (8)	98.17 (6.1)	0.44 (0.03)	-0.12 (-0.12)	-0.75 (-0.75)	4.3 (4.3)	10.27 (10.27)	4.77 (0.6)	53 (4.92)	0.42 (0.14)	28.29 (3.64)	4.76 (2.4)	47.54 (3.01)
		R05012-80	29.31 (3.49)	0.22 (0.04)	139.68 (9.82)	2.76 (6.63)	2.26 (5.17)	116.55 (10.7)	0.42 (0.03)	-0.3 (-0.3)	-0.84 (-0.84)	9.45 (9.45)	9.15 (9.15)	5.4 (0.65)	79.17 (3.13)	0.3 (0.08)	14.16 (2.57)	13.21 (6.27)	36.24 (2.46)
		R05012-82	30.04 (5.54)	0.23 (0.04)	131.5 (2.99)	-4.32 (7.51)	1.16 (6.22)	116.11 (11.43)	0.43 (0.03)	-0.08 (-0.08)	-1.05 (-1.05)	3.1 (3.1)	6.83 (6.83)	4.67 (0.72)	50.37 (4.07)	0.58 (0.15)	15.2 (3.08)	5.92 (0.75)	45.3 (6.06)
		R05012-9	29.95 (0.79)	0.25 (0.02)	125.06 (8.27)	-7.28 (5.19)	-2.33 (2.3)	139.08 (10.81)	0.5 (0.03)	-0.11 (-0.11)	-1.09 (-1.09)	5.42 (5.42)	6.79 (6.79)	5.08 (0.17)	69.1 (7.51)	0.56 (0.16)	18.01 (1.96)	1.78 (0.43)	36.35 (3.34)
		R05012-90	29.49 (4.95)	0.18 (0.03)	169.39 (2.04)	26.52 (2.46)	8.21 (4.5)	71.69 (4.3)	0.39 (0.01)	-0.41 (-0.41)	-0.89 (-0.89)	6.55 (6.55)	6.07 (6.07)	4.63 (0.64)	66.83 (4.63)	0.4 (0.1)	11.83 (3.5)	11.73 (7.74)	36.82 (5.57)
		R05012-14	33.48 (4.19)	0.28 (0.03)	117.31 (9.94)	-10.51 (10.64)	-6.84 (2.69)	144.6 (22.19)	0.45 (0.02)	-0.1 (-0.1)	-0.94 (-0.94)	5.21 (5.21)	8.09 (8.09)	4.23 (0.55)	64 (3.01)	0.49 (0.1)	16.91 (3.02)	9.87 (7.2)	47.72 (7.57)
		R05012-18	23.15 (5.6)	0.17 (0.04)	130.76 (5.85)	-13.12 (11.02)	9.22 (5.72)	132.62 (14.08)	0.37 (0.01)	-0.11 (-0.11)	-1.1 (-1.1)	3.28 (3.28)	4.34 (4.34)	4.23 (1.08)	59.7 (6.85)	0.37 (0.04)	13.62 (3.33)	4.23 (3.48)	44.5 (6.91)
		R05012-2	18.15 (3.26)	0.14 (0.03)	139.09 (13.58)	-12.82 (4.9)	17.25 (8.88)	141.07 (13.4)	0.46 (0.05)	-0.09 (-0.09)	-0.9 (-0.9)	3.64 (3.64)	5.8 (5.8)	3.63 (0.61)	46.7 (9.66)	0.85 (0.15)	10.05 (1.67)	3.69 (1.81)	49.85 (3.54)
		R05012-20	21.75 (0.61)	0.16 (0)	140.29 (0.59)	-5.18 (1.14)	10.81 (0.55)	124.96 (4.31)	0.41 (0.09)	-0.14 (-0.14)	-0.76 (-0.76)	5.46 (5.46)	8.64 (8.64)	4.53 (0.35)	72.43 (3.84)	0.7 (0.34)	17.71 (1.9)	2.77 (1.57)	34.89 (1.09)
		R05012-26	26.35 (3.11)	0.18 (0.02)	147.02 (9.8)	5.46 (9.64)	6.91 (3.22)	110.05 (16.54)	0.51 (0.03)	-0.19 (-0.19)	-0.91 (-0.91)	5.08 (5.08)	6.45 (6.45)	6 (0.43)	75.03 (1.78)	0.5 (0.14)	21.65 (1.06)	7.25 (0.83)	40.75 (3.41)
		R05012-31	26.66 (5.28)	0.23 (0.05)	122.8 (8.16)	-15.74 (6.85)	3.89 (8.86)	143.54 (11.98)	0.39 (0.05)	-0.08 (-0.08)	-0.88 (-0.88)	5.35 (5.35)	8.68 (8.68)	4.25 (0.5)	57 (3.39)	0.76 (0.14)	13.49 (1.98)	4.58 (1.97)	43.12 (1.5)
		R05012-36	37.78 (1.01)	0.29 (0.01)	131.9 (0.97)	3.69 (0.81)	-4.34 (2.73)	112.9 (2.03)	0.51 (0.03)	-0.16 (-0.16)	-0.94 (-0.94)	7.53 (7.53)	10.55 (10.55)	5 (0.25)	54.5 (2.46)	0.87 (0.15)	10.94 (0.5)	2.67 (0.65)	38.77 (1.47)
	R931945-2-2*		26.48 (4.13)	0.22 (0.04)	123.23 (4.88)	-15.31 (5.9)	3.88 (6.35)	144.54 (6.25)	0.4 (0.02)	-0.25 (-0.25)	-0.89 (-0.89)	10.96 (10.96)	9.14 (9.14)	3.7 (0.38)	57.12 (4.52)	0.72 (0.09)	14.68 (1.71)	1.71 (0.67)	37.49 (3.28)
	Mean		28.79 (0.52)	0.22 (0.01)	134.99 (1.49)	-2.07 (1.27)	2.65 (0.75)	122.72 (2.42)	0.43 (0.01)	-0.13 (0.01)	-0.97 (0.01)	5.2 (0.26)	7.83 (0.31)	4.62 (0.08)	63.01 (1.17)	0.58 (0.02)	17.44 (0.69)	5.74 (0.37)	43.01 (0.68)

## Sheet: Table S1b - WS
	Exotic Parent and Genotype Progeny		An	gs	iWUE	ΔiWUEpc	ΔiWUEgs	Ci	ΦPSII	Ψpre-dawn	Ψmidday	Kplant	Kleaf	LW	LL	LT	TBiom	PS	SPAD
	RTx7000		14.6 (1.52)	0.11 (0.02)	149.88 (18.09)	-9.17 (11.33)	-11.52 (6.85)	123.24 (21.66)	0.4 (0.07)	-0.4 (0.08)	-1.33 (0.23)	2.59 (0.59)	6.25 (0.93)	3.37 (0.61)	66 (7.32)	0.43 (0.13)	15.33 (2.76)	1.18 (0.48)	39.22 (0.49)
		R020040-1	15.87 (3.55)	0.11 (0.03)	158.39 (14.69)	-2.46 (7.96)	-9.72 (10.11)	63.52 (13.39)	0.39 (0.02)	-0.32 (0.08)	-1.29 (0.23)	2.76 (0.61)	7.84 (1.03)	3.77 (0.14)	64.44 (3.27)	0.31 (0.02)	12.94 (1.38)	0.31 (0.12)	37.27 (2.51)
		R020046-1	11.72 (3.36)	0.07 (0.02)	176.69 (10.76)	1.08 (3.32)	5.04 (12.66)	89.43 (12.37)	0.3 (0.04)	-1.03 (0.05)	-1.81 (0.38)	6.49 (2.81)	3.04 (0.69)	3.87 (0.35)	52.83 (7.8)	0.41 (0.14)	9.64 (0.83)	4.94 (1.99)	21.5 (2.98)
		R020047-1	22.69 (0.75)	0.14 (0.02)	166.49 (12.95)	17.45 (9.76)	-21.53 (3.27)	79.37 (19.38)	0.42 (0.01)	-0.24 (0.07)	-1.76 (0.24)	2 (0.45)	12.24 (4.47)	4.93 (0.93)	63.17 (6.69)	0.33 (0.02)	12.1 (1.6)	4.55 (1.21)	38.45 (0.92)
		R020009-1	32.02 (1.9)	0.01 (0.01)	131.34 (1.98)	-0.84 (3.19)	-38.39 (1.29)	119.64 (6.47)	0.46 (0.01)	-0.19 (0.01)	-1.03 (0.1)	5.15 (0.5)	7.54 (0.36)	3.38 (0.32)	49.83 (2.38)	0.38 (0.08)	6.95 (0.74)	2.1 (0.96)	43.29 (3.68)
		R020017-1	8.37 (1.27)	0.01 (0.15)	215.85 (14.47)	24.7 (7.44)	20.59 (7.02)	48.63 (21.09)	0.42 (0.06)	-0.83 (0.39)	-2.05 (0.34)	0.69 (0.11)	2.92 (0.55)	4.2 (0.61)	50.33 (3.57)	0.47 (0.06)	8.23 (1.04)	5.15 (2.03)	36.24 (8.37)
		R020018-1	8 (3.74)	0.05 (0.02)	181.62 (6.49)	-9.65 (8.21)	20.7 (14.7)	80.43 (7.62)	0.39 (0.03)	-0.49 (0.08)	-1.26 (0.33)	4.46 (1.61)	6.35 (1.96)	3.85 (0.18)	58.25 (2.65)	0.57 (0.17)	12.02 (1.04)	5.35 (0.65)	31.96 (3.59)
		R020034-1	19.34 (2.31)	0.13 (0.02)	153.64 (8.68)	1.49 (8.5)	-18.41 (3.87)	105.45 (16.42)	0.39 (0.02)	-0.2 (0.05)	-0.93 (0.03)	4.07 (0.74)	5.5 (0.83)	3.07 (0.21)	46 (3.59)	0.46 (0.14)	10.78 (1.01)	1.91 (0.8)	32.16 (1.01)
	SC103-14E		14.52 (2.79)	0.09 (0.02)	170.55 (14.86)	5.87 (11.9)	-5.89 (7.39)	84.58 (26.13)	0.43 (0.01)	-0.52 (0.28)	-1.58 (0.34)	2.87 (0.17)	6.09 (0.3)	3.5 (0)	50 (6.36)	0.25 (0.05)	13.59 (2.14)	0.31 (0)	34.45 (3.51)
		R021254-1	8.63 (0.91)	0.05 (0)	180.54 (16.53)	0.11 (16.87)	9.86 (0.6)	87.41 (25.12)	0.37 (0.08)	-0.84 (0.31)	-1.61 (0.25)	1.98 (0.24)	4.51 (1.57)	4.63 (0.38)	60.17 (4.45)	0.49 (0.05)	11.88 (1.03)	7.3 (1.15)	50.44 (4.85)
		R021281-1	13.14 (3.55)	0.08 (0.03)	185.18 (11.94)	13.84 (2.68)	0.78 (9.34)	66.85 (10.34)	0.31 (0.05)	-1.25 (0.46)	-1.78 (0.4)	3.49 (0.45)	7.77 (1.92)	4.97 (0.5)	59.57 (3.04)	1.07 (0.2)	15.91 (0.95)	6.84 (2.53)	37.63 (3.62)
		R021205-1	11.79 (3.37)	0.13 (0.04)	179.24 (2.36)	15.8 (5.59)	-7.13 (3.22)	78.14 (7.73)	0.32 (0.01)	-1.01 (0.38)	-1.9 (0.32)	2.31 (0.4)	3.74 (0.23)	4.5 (0.49)	66.4 (5.08)	0.68 (0.28)	12.51 (0.9)	2.99 (0.89)	38.2 (1.62)
		R021206-1	8.94 (1.74)	0.01 (0.12)	192.09 (7.8)	7.81 (1.01)	13.71 (8.81)	66.12 (7.92)	0.34 (0.05)	-0.6 (0.06)	-2.12 (0.05)	2.49 (0.51)	15.45 (2.07)	5.6 (0)	80.6 (1.84)	0.37 (0.09)	17.39 (1.08)	4.02 (0)	38.77 (7.85)
		R021209-1	10.9 (1.05)	0.06 (0)	185.07 (8.21)	10.62 (9.22)	3.88 (1.97)	74.12 (15.84)	0.28 (0.02)	-1.25 (0.44)	-1.92 (0.34)	2.55 (0.49)	3.76 (0.78)	4.3 (0.84)	68.43 (8.39)	0.56 (0.13)	11.43 (2.2)	0.07 (0)	33.67 (1.33)
		R021210-1	13.64 (4.37)	0.09 (0.04)	170.18 (16.35)	1.48 (7.52)	-1.87 (11.35)	90.75 (21.13)	0.34 (0.03)	-0.71 (0.31)	-1.78 (0.21)	3.03 (0.7)	6.63 (1.33)	4.57 (0.78)	68.67 (5.66)	0.36 (0.08)	19.64 (1.83)	1.33 (1.01)	34.9 (6.95)
	SC35-14E		18.7 (2.66)	0.12 (0.02)	166.73 (13.23)	10.94 (9.8)	-14.78 (6.2)	83.32 (21.75)	0.33 (0.07)	-0.23 (0.12)	-1.53 (0.28)	1.35 (0.29)	4.17 (0.75)	4.43 (0.75)	77.77 (4.37)	0.38 (0.05)	15.16 (2.48)	0 (0)	33.34 (3.13)
	QL12		21.9 (0)	0.15 (0)	146 (0)	-0.43 (0)	-24.14 (0)	111.72 (0)	0.29 (0.06)	-1.17 (0.59)	-1.52 (0.51)	7.37 (0)	6.08 (0)	4.05 (0.46)	64 (9.19)	0.94 (0.18)	12.1 (1.03)	4.8 (0.4)	30.69 (4.25)
		R04044-136	15.05 (4.74)	0.1 (0.04)	152 (11.74)	-10.48 (9.55)	-8.09 (9.7)	116.75 (16.25)	0.38 (0.04)	-0.32 (0.09)	-1.91 (0.44)	1.43 (0.28)	4.41 (0.96)	3.03 (0.68)	64.23 (8.18)	0.66 (0.12)	17.89 (1.67)	6.53 (3.33)	39.9 (5.23)
		R04044-18-1	9.64 (1.34)	0.06 (0.01)	169.74 (20.12)	0 (51.86)	4.82 (5.85)	102.32 (28.31)	0.38 (0.03)	-0.32 (0.02)	-1.44 (0.21)	1.83 (0.57)	4.5 (0.9)	3.67 (0.5)	60.37 (4.34)	0.64 (0.14)	27.31 (4.36)	8.32 (4.95)	34.13 (3.89)
		R04044-26-1	11.37 (1.16)	0.06 (0.01)	183.14 (2.86)	10.12 (4.37)	2.45 (2.83)	70.9 (7.08)	0.31 (0.04)	-0.72 (0.14)	-2.06 (0.38)	1.23 (0.35)	2.74 (0.52)	5.23 (0.46)	75.17 (5.55)	0.69 (0.1)	21.7 (1.45)	4.33 (2.23)	37.04 (2.93)
		R04044-31-1	13.49 (3.64)	0.07 (0.02)	188.21 (8.03)	16.65 (2.35)	0.99 (9.41)	57.88 (10.99)	0.3 (0.02)	-0.57 (0.15)	-1.97 (0.34)	0.96 (0.2)	6.6 (2.51)	4.6 (0.45)	69.83 (4.25)	0.22 (0.03)	29.25 (0.89)	12.91 (3.98)	26.68 (6.11)
		R04044-33-1	21.77 (0)	0.12 (0)	181.42 (0)	28.37 (0)	-17.53 (0)	57.73 (0)	0.44 (0.01)	-0.45 (0)	-2.39 (0)	1.15 (0)	4.87 (0)	4.6 (0)	80.5 (0)	1.12 (0.05)	19.05 (4.39)	9.66 (6.17)	36.43 (5.09)
		R04044-37-1	13.92 (0.76)	0.1 (0.02)	165.88 (29.22)	3.81 (22.85)	-8.5 (6.62)	91.28 (50.25)	0.26 (0.05)	-0.82 (0.5)	-1.94 (0.31)	2.57 (0.56)	3.86 (0.3)	4.83 (1.04)	65.5 (5.31)	0.45 (0.1)	20.83 (2.46)	3.11 (1.33)	31.24 (3.71)
		R04044-38-1	13.34 (3.66)	0.09 (0.04)	157.53 (16.76)	-9.29 (11.02)	-3.75 (11.68)	75.23 (14.66)	0.38 (0.04)	-0.37 (0.13)	-1.71 (0.35)	1.31 (0.12)	3.9 (0.37)	4.13 (0.31)	61 (2.86)	0.54 (0.18)	12.62 (2.71)	5.38 (4.24)	45.2 (4.28)
		R04044-49	11.36 (4.37)	0.01 (0.19)	130.51 (0.67)	0 (26.28)	24.59 (26.95)	116.91 (32.96)	0.22 (0.01)	0 (0.52)	-1.91 (0.37)	10.02 (0)	4.81 (0.57)	4.4 (0.5)	62 (6.91)	0.41 (0.09)	13.52 (1.49)	6.05 (2.41)	32.26 (0.71)
		R04044-60-1	9.87 (4.39)	0.05 (0.02)	182.33 (3.27)	0 (73.8)	24.73 (24.17)	151.58 (61.14)	0.35 (0.08)	-1.02 (0.65)	-1.91 (0.43)	1.66 (0.14)	3.3 (0.91)	4.53 (0.24)	64.17 (2.19)	0.6 (0.14)	13.62 (1.29)	5.13 (0.84)	26.83 (7.53)
		R04044-66-1	18.76 (1.21)	0.1 (0.01)	183.42 (6.88)	25.51 (4.28)	-12.66 (2.98)	63.82 (8.33)	0.28 (0.01)	-1.57 (0.53)	-1.62 (0.3)	1.67 (0)	5.96 (0.82)	4.93 (0.59)	61.33 (6.47)	0.68 (0.11)	14.52 (0.81)	6.83 (1.29)	27.44 (3.14)
		R04044-76-1	11.66 (2.44)	0.07 (0.02)	170.61 (10.94)	-1.4 (7.3)	1.44 (8.77)	92.34 (13.58)	0.3 (0.05)	-0.81 (0.45)	-1.83 (0.23)	1.89 (0.3)	5.32 (0.4)	4.87 (0.58)	69.1 (5)	0.32 (0.09)	16.38 (1.66)	1.31 (0.17)	33.96 (3.5)
		R04044-88-1	16.79 (7.17)	0.1 (0.04)	164.57 (4.36)	-13.4 (28.02)	7.4 (24.45)	101.75 (20.44)	0.31 (0.02)	-1.6 (0.63)	-2.17 (0.29)	1.81 (0.69)	9.99 (4.52)	4.23 (0.59)	54.33 (8.98)	0.27 (0.04)	16.65 (1.7)	4.01 (1.98)	46.35 (1.03)
		R04044-11	13.59 (0)	0.08 (0)	178.82 (0)	12.23 (0)	-3.99 (0)	79.25 (0)	0.39 (0)	-0.13 (0)	-0.95 (0)	3.67 (0)	4.02 (0)	4.2 (0)	51 (0)	0.36 (0)	10.2 (0)	2.1 (0.79)	41.26 (0)
		R04044-124	21.22 (0.67)	0.13 (0.01)	167.81 (2.55)	16.29 (1.74)	-19.05 (1.24)	82.5 (8.5)	0.34 (0.07)	-0.57 (0.18)	-1.81 (0.13)	2.01 (0.19)	7.84 (2.32)	6.83 (0.55)	80.47 (1.62)	0.37 (0.1)	23.31 (2.31)	2.22 (1.77)	39.74 (6.05)
		R04044-130-1	9.13 (1)	0.05 (0)	189.4 (11.04)	8.96 (11.9)	9.87 (2.18)	59.36 (15.27)	0.27 (0.04)	-0.72 (0.15)	-2.17 (0.34)	0.77 (0.11)	3.67 (1.44)	4.53 (0.15)	61.83 (2.79)	0.5 (0.1)	17.17 (1.77)	2.33 (1.86)	45.26 (1.48)
	Ai4		17.89 (0.81)	0.11 (0.01)	169.43 (10.55)	12.68 (7.4)	-13.82 (3.17)	83.34 (15.85)	0.23 (0.03)	-0.77 (0)	-1.79 (0)	1.79 (0.47)	4.87 (1.33)	4.97 (0.55)	35.27 (1.8)	0.33 (0.04)	10.67 (1.4)	3.49 (1.03)	22.62 (5.41)
		R04047-100-1	14.01 (1.92)	0.08 (0.01)	182.15 (12.15)	15.33 (11.72)	-3.75 (3.81)	60.34 (3.33)	0.27 (0.06)	-0.84 (0.42)	-1.42 (0.17)	0 (0)	3.84 (0)	4 (0.42)	56.83 (4.51)	0.66 (0.03)	12.15 (1.69)	5.08 (2.66)	30 (6.23)
		R04047-53	6.78 (1.93)	0.08 (0.04)	137.58 (37.19)	0 (21.18)	7.84 (16.02)	235.05 (83.11)	0.2 (0.03)	-1.01 (0.14)	-1.39 (0.14)	2.1 (0.21)	3.35 (0.82)	3.37 (0.34)	43.17 (5.81)	0.38 (0.07)	11.66 (2.05)	5.72 (1.57)	15.72 (6.29)
		R04047-11-1	13.39 (1.84)	0.08 (0.01)	171.12 (8.77)	4.56 (5.94)	-4.01 (5.54)	92.92 (10.91)	0.34 (0.06)	-0.91 (0.41)	-1.62 (0.11)	1.74 (0.16)	3.28 (0.77)	4.4 (0.57)	61.17 (3.58)	0.42 (0.13)	12 (1.65)	3.73 (1.91)	39.11 (2.72)
		R04047-116-1	17.68 (1.23)	0.12 (0.02)	157.36 (17.06)	2.66 (12.93)	-15.87 (4.6)	103.56 (25.27)	0.26 (0.03)	-1 (0.57)	-1.65 (0.24)	3.38 (0.54)	7.92 (1.13)	4.63 (0.27)	54.67 (2.73)	0.41 (0.08)	11.87 (0.57)	4.67 (2.24)	33.15 (1.4)
		R04047-14-1	9.74 (2.31)	0.06 (0.02)	187.95 (15.99)	8.08 (6.83)	9.3 (9.22)	64.49 (22.97)	0.24 (0.03)	-0.64 (0.11)	-1.72 (0.21)	1.92 (0.52)	3.58 (0.61)	5.17 (0.57)	60.73 (7.74)	0.63 (0.07)	19.82 (1.62)	1.97 (1.01)	25.89 (1.25)
		R04047-19-1	16.91 (2.97)	0.12 (0.04)	152.87 (16.57)	-3 (8.98)	-14.7 (7.59)	111.12 (21.2)	0.22 (0)	-0.25 (0)	-2.11 (0.82)	1.82 (0.72)	8.93 (1.65)	3.75 (0.18)	47.75 (4.07)	0.45 (0.05)	6.04 (1.05)	6.21 (3.3)	0 (1.64)
		R04047-20	15.52 (6.42)	0.09 (0.03)	166.19 (12.65)	-14.52 (35.9)	10.15 (23.26)	102.17 (31.29)	0.27 (0.05)	-1.19 (0.47)	-1.63 (0.26)	7.55 (1.82)	6.27 (1.6)	4.13 (0.5)	60.1 (2.71)	0.32 (0.02)	13.55 (1.81)	3.28 (1.29)	35.01 (2.31)
		R04047-25-1	21.4 (2.84)	0.17 (0.03)	121 (0)	0 (39.72)	-25.82 (4.79)	190.68 (41.42)	0.26 (0.02)	-1.61 (0.99)	-1.83 (0.43)	3.99 (0.25)	9.99 (3.19)	4 (0.87)	44.67 (9.23)	0.29 (0.04)	11.07 (1.95)	2.76 (1.68)	29.05 (2.42)
		R04047-26-1	21.24 (0)	0.14 (0)	151.71 (0)	3.24 (0)	-22.1 (0)	107.25 (0)	0.4 (0.03)	-1 (0.45)	-1.57 (0.25)	4.89 (0)	4.67 (0)	4.07 (0.44)	59.5 (6.54)	0.43 (0.1)	12.7 (1.36)	1.69 (0.49)	40.98 (2.14)
	IS9710		13.73 (0.74)	0.09 (0.01)	162.89 (18.43)	-0.1 (15.61)	-7.58 (3.2)	108.16 (30.76)	0.31 (0.03)	-0.4 (0.1)	-1.06 (0.07)	2.55 (0.36)	6.52 (1.18)	3.57 (0.44)	45.23 (4.79)	0.25 (0.03)	12.06 (1.41)	2.08 (0.73)	39.68 (1.46)
		R05012-1	1.79 (0)	0.01 (0)	157 (58.93)	0 (0)	56.13 (0)	58.93 (0)	0.25 (0)	-1.62 (0)	-2.1 (0)	1.55 (0.52)	3.73 (1.24)	5 (0)	80 (0)	0.33 (0)	13.5 (0)	7 (0)	34.16 (0)
		R05012-4	5.29 (0.22)	0.03 (0)	204.81 (6.76)	6.24 (4.78)	28 (1.98)	167.66 (99.06)	0.28 (0.04)	-1.52 (0.2)	-2.17 (0.38)	1.42 (0.33)	2.11 (0.6)	4.77 (0.11)	62.33 (5.66)	0.52 (0.13)	18.74 (2.06)	9.86 (0)	28.91 (3.14)
		R05012-46	16.48 (2.02)	0.01 (0.22)	203.06 (15.14)	38.72 (8.62)	-6.23 (6.52)	39.99 (18.32)	0.29 (0.07)	-1.03 (0.18)	-2.4 (0.28)	2.22 (0.94)	3.4 (0.98)	5.83 (0.99)	77.37 (1.58)	0.44 (0.04)	30.06 (5.13)	2.52 (0.25)	33.15 (3.12)
		R05012-53	15.86 (2.84)	0.1 (0.02)	163.18 (5.71)	2.57 (3.79)	-9.97 (5.92)	93.29 (12.63)	0.32 (0.07)	-0.73 (0.18)	-1.14 (0.04)	11.29 (2.71)	5.07 (1.01)	4.37 (0.14)	52 (0.47)	0.44 (0.12)	10.71 (1.99)	6.02 (1.53)	39.59 (0.93)
		R05012-54	16.04 (0.7)	0.11 (0)	145.77 (5.17)	-9.85 (5.17)	-14.95 (0)	119.11 (8.79)	0.4 (0.05)	-0.47 (0.21)	-1.88 (0.38)	1.76 (0.14)	1.93 (0.1)	4.3 (0.34)	59.83 (5.2)	0.92 (0.3)	6.51 (0.9)	3.27 (0.75)	40.67 (3.43)
		R05012-57	18.25 (8.77)	0.13 (0.07)	166.99 (15.98)	2.39 (1.07)	-5.96 (17.05)	72.5 (26.19)	0.32 (0.03)	-1.22 (0.68)	-1.77 (0.48)	5.67 (0.43)	8.98 (0.67)	4.25 (0.88)	57.5 (11.67)	0.39 (0.06)	28.48 (0.97)	11.55 (4.37)	34.55 (7.29)
		R05012-61	10.19 (2.94)	0.06 (0.02)	192.69 (15.28)	11.85 (5.7)	10.27 (11.06)	54.78 (16.95)	0.33 (0.04)	-1.05 (0.52)	-1.74 (0.16)	1.65 (0.26)	2.82 (0.59)	4.43 (0.52)	60.17 (4.02)	0.68 (0.08)	23.37 (3.63)	6.94 (4.34)	36.34 (2.75)
		R05012-65	9.52 (0.78)	0.05 (0)	181.84 (9.88)	4.04 (9.14)	7.22 (2.64)	75.59 (12.95)	0.25 (0.03)	-1.12 (0.44)	-1.95 (0.13)	1.13 (0.04)	2.76 (0.37)	4.73 (0.19)	64.17 (1.57)	0.7 (0.2)	19.68 (4.55)	1.55 (0.07)	35.71 (6.15)
		R05012-11	13.24 (0.82)	0.09 (0.01)	160.33 (22.82)	-2.99 (20.01)	-7.25 (2.81)	109.7 (38.54)	0.26 (0.02)	-1.45 (0.8)	-1.26 (0.14)	3.47 (0)	5.73 (0.23)	4.2 (1.06)	71.25 (8.31)	0.5 (0.02)	18.85 (2.54)	0.8 (0)	26.35 (2.87)
		R05012-71	12.69 (2.96)	0.07 (0.02)	205.37 (24.55)	30.24 (13.27)	4.55 (11.71)	37.27 (33.93)	0.26 (0.05)	-1.74 (0.66)	-1.9 (0.3)	7.5 (2.58)	2.32 (0.12)	5.1 (0.88)	70 (6.94)	0.59 (0.13)	2.4 (0.22)	0.48 (0.11)	26.68 (4.41)
		R05012-72	11.39 (2.95)	0.06 (0.01)	198.69 (20.11)	20.34 (23.98)	7.77 (7.6)	90.22 (22.14)	0.25 (0.04)	-0.94 (0.55)	-1.39 (0.07)	0.64 (0)	5.18 (0)	2.97 (0.63)	32.5 (7.22)	0.35 (0.08)	15.2 (1.66)	1.49 (0.65)	21.99 (5.83)
		R05012-80	19.35 (6.1)	0.15 (0.06)	148.64 (16.96)	-6.54 (3.09)	-15.39 (13.87)	118.34 (12.06)	0.42 (0.07)	-0.43 (0.15)	-1.46 (0.18)	2.56 (0.51)	8.2 (2.34)	5.13 (0.89)	71.4 (2.38)	0.31 (0.06)	11.75 (0.38)	6.7 (0.43)	36.1 (6.23)
		R05012-82	12.19 (5.14)	0.07 (0.03)	179.44 (10.02)	3.15 (3.4)	5.72 (13.42)	72.38 (8.17)	0.34 (0.04)	-1.43 (0.56)	-2.14 (0.65)	3.69 (1.32)	8.44 (0.45)	5.05 (0.39)	58 (1.77)	0.53 (0.17)	22.6 (0.48)	3.41 (1.28)	36.77 (3)
		R05012-90	22.54 (0.53)	0.14 (0.01)	157.83 (5.82)	9.98 (4.91)	-22.73 (1.15)	97.49 (7.55)	0.48 (0.05)	-0.29 (0.04)	-1.18 (0.09)	3.87 (0.17)	6.22 (0.82)	3.43 (0.19)	64.17 (4.46)	0.54 (0.17)	13.44 (2.89)	0.5 (0)	32.08 (4.02)
		R05012-18	24.6 (5.11)	0.16 (0.04)	172.29 (19.7)	22.59 (10.14)	-20.87 (10.21)	67.44 (22.38)	0.29 (0.05)	-1.9 (0.61)	-1.96 (0.33)	3.06 (0)	6.03 (0.87)	5.13 (0.58)	62.83 (3.08)	0.41 (0.06)	15.27 (2.06)	3.82 (2.68)	38.47 (7.36)
		R05012-2	18.94 (2.69)	0.12 (0.02)	159.93 (8.84)	5.8 (8.2)	-16.44 (4.22)	100.76 (14.35)	0.36 (0)	-0.89 (0.25)	-1.77 (0.38)	2.92 (0.41)	10.97 (1.85)	4.03 (0.21)	49.33 (5.3)	0.49 (0.06)	9.95 (0.82)	5.51 (1.23)	45.27 (1.98)
		R05012-26	16.69 (2.87)	0.11 (0.02)	164.25 (9.26)	5.5 (3.33)	-11.82 (5.93)	81.41 (12.48)	0.22 (0.01)	-1 (0.36)	-1.97 (0.25)	3.88 (0.95)	4.36 (0.65)	4.57 (0.4)	53.43 (7.27)	0.35 (0.05)	15.55 (1.9)	0.5 (0)	0 (3.52)
	R931945-2-2		15.06 (0.02)	0.1 (0.66)	165.99 (0.01)	1.45 (9.72)	-6.03 (7.9)	94.06 (0.05)	0.3 (0.01)	-0.5 (0.09)	-1.69 (0.24)	3.09 (0.5)	4.91 (0.53)	4.33 (0.69)	56.5 (6.62)	0.38 (0.91)	12.33 (1.25)	2.21 (0.84)	36.15 (2.82)
	Mean		14.66 (0.66)	0.09 (0)	169.89 (2.4)	6.37 (1.44)	-2.86 (2)	91.51 (4.28)	0.32 (0.01)	-0.84 (0.06)	-1.72 (0.04)	3.05 (0.28)	5.61 (0.33)	4.38 (0.09)	60.64 (1.33)	0.49 (0.02)	14.98 (0.71)	4.14 (0.36)	34.75 (0.84)
